# Supplementary material for: Endothelial Lon protease 1 facilitates the redox balance to prevent glomerulosclerosis by acting on superoxide dismutase 2 ubiquitination
Source: Redox Biol. 2025 Nov 19;88:103929. doi: 10.1016/j.redox.2025.103929 (PMC12681905; doi:10.1016/j.redox.2025.103929)
Supplement: Multimedia component 4 [file mmc4.xlsx]

## Sheet: 统计分析-Exp_20241120_podocyte+(mae
Experiment Name:	Exp_20241120_podocyte+(maecs+LONP1+Ang II)
Tube Name:	Sample ID:	All Events	P1 Events	P2 Events	Q1-UR Events	Q1-UL Events	Q1-LL Events	Q1-LR Events	All Events % Total	P1 % Total	P2 % Total	Q1-UR % Total	Q1-UL % Total	Q1-LL % Total	Q1-LR % Total	All Events % Parent	P1 % Parent	P2 % Parent	Q1-UR % Parent	Q1-UL % Parent	Q1-LL % Parent	Q1-LR % Parent
Vehicle-1		10000	9681	1942	81	29	1799	33	1	0.9681	0.1942	0.0081	0.0029	0.1799	0.0033	1	0.9681	0.2006	0.0417	0.0149	0.9264	0.017
Vehicle-2		13801	13392	2488	84	40	2325	39	1	0.9704	0.1803	0.0061	0.0029	0.1685	0.0028	1	0.9704	0.1858	0.0338	0.0161	0.9345	0.0157
Vehicle-3		13232	12828	2585	65	64	2426	30	1	0.9695	0.1954	0.0049	0.0048	0.1833	0.0023	1	0.9695	0.2015	0.0251	0.0248	0.9385	0.0116
Ang II-1		11144	10976	3064	305	17	2631	111	1	0.9849	0.2749	0.0274	0.0015	0.2361	0.01	1	0.9849	0.2792	0.0995	0.0055	0.8587	0.0362
Ang II-2		11153	11034	4523	226	18	4092	187	1	0.9893	0.4055	0.0203	0.0016	0.3669	0.0168	1	0.9893	0.4099	0.05	0.004	0.9047	0.0413
LONP1+AngII-1		11322	11206	4392	129	14	4126	123	1	0.9898	0.3879	0.0114	0.0012	0.3644	0.0109	1	0.9898	0.3919	0.0294	0.0032	0.9394	0.028
LONP1+Ang II-2		11034	10897	3073	144	32	2840	57	1	0.9876	0.2785	0.0131	0.0029	0.2574	0.0052	1	0.9876	0.282	0.0469	0.0104	0.9242	0.0185
Ang II-3		11248	11151	3809	175	9	3434	191	1	0.9914	0.3386	0.0156	0.0008	0.3053	0.017	1	0.9914	0.3416	0.0459	0.0024	0.9015	0.0501
LONP1+Ang II-3		11157	11071	3283	140	13	3059	71	1	0.9923	0.2943	0.0125	0.0012	0.2742	0.0064	1	0.9923	0.2965	0.0426	0.004	0.9318	0.0216
		Q1-UR % Parent	Q1-LR % Parent	total		Vehicle	AngII	LONP1+Ang II
	Vehicle-1	0.0417	0.017	0.0587		0.0587	0.1357	0.0574
	Vehicle-2	0.0338	0.0157	0.0495		0.0495	0.0913	0.0654
	Vehicle-3	0.0251	0.0116	0.0367		0.0367	0.096	0.0642
	Ang II-1	0.0995	0.0362	0.1357
	Ang II-2	0.05	0.0413	0.0913
	Ang II-3	0.0459	0.0501	0.096
	LONP1+AngII-1	0.0294	0.028	0.0574
	LONP1+Ang II-2	0.0469	0.0185	0.0654
	LONP1+Ang II-3	0.0426	0.0216	0.0642
