# Supplementary material for: Endothelial Lon protease 1 facilitates the redox balance to prevent glomerulosclerosis by acting on superoxide dismutase 2 ubiquitination
Source: Redox Biol. 2025 Nov 19;88:103929. doi: 10.1016/j.redox.2025.103929 (PMC12681905; doi:10.1016/j.redox.2025.103929)
Supplement: Multimedia component 5 [file mmc5.xlsx]

## Sheet: 统计分析-Exp_20241105_podocyte+(mae
Experiment Name:	Exp_20241105 podocyte+(maecs+shlonp1+angii)
Tube Name:	Sample ID:	All Events	P1 Events	P2 Events	Q1-UR Events	Q1-UL Events	Q1-LL Events	Q1-LR Events	All Events % Total	P1 % Total	P2 % Total	Q1-UR % Total	Q1-UL % Total	Q1-LL % Total	Q1-LR % Total	All Events % Parent	P1 % Parent	P2 % Parent	Q1-UR % Parent	Q1-UL % Parent	Q1-LL % Parent	Q1-LR % Parent
Vehicle-1		10000	1808	873	37	32	796	8	1	0.1808	0.0873	0.0037	0.0032	0.0796	0.0008	1	0.1808	0.4829	0.0424	0.0367	0.9118	0.0092
Vehicle-2		10000	1555	633	34	32	556	11	1	0.1555	0.0633	0.0034	0.0032	0.0556	0.0011	1	0.1555	0.4071	0.0537	0.0506	0.8784	0.0174
Vehicle-3		10000	1571	713	42	15	638	18	1	0.1571	0.0713	0.0042	0.0015	0.0638	0.0018	1	0.1571	0.4539	0.0589	0.021	0.8948	0.0252
Ang II-1		10000	3026	1276	262	135	816	63	1	0.3026	0.1276	0.0262	0.0135	0.0816	0.0063	1	0.3026	0.4217	0.2053	0.1058	0.6395	0.0494
shLONP1+Ang II-1		10000	3831	1657	397	182	969	109	1	0.3831	0.1657	0.0397	0.0182	0.0969	0.0109	1	0.3831	0.4325	0.2396	0.1098	0.5848	0.0658
Ang II-3		10000	3697	1579	339	143	1005	92	1	0.3697	0.1579	0.0339	0.0143	0.1005	0.0092	1	0.3697	0.4271	0.2147	0.0906	0.6365	0.0583
Ang II-2		10000	2799	1362	280	157	842	83	1	0.2799	0.1362	0.028	0.0157	0.0842	0.0083	1	0.2799	0.4866	0.2056	0.1153	0.6182	0.0609
shLONP1+AngII-2		10000	3797	1991	607	333	947	104	1	0.3797	0.1991	0.0607	0.0333	0.0947	0.0104	1	0.3797	0.5244	0.3049	0.1673	0.4756	0.0522
shLONP+AngII-3		10000	3708	1976	535	305	1063	73	1	0.3708	0.1976	0.0535	0.0305	0.1063	0.0073	1	0.3708	0.5329	0.2707	0.1544	0.538	0.0369
	Q1-UR % Parent	Q1-LR % Parent	total			Vehicle	Ang II	shLONP1+Ang II
Vehicle-1	0.0424	0.0092	0.0516			5.16	25.47	30.54
Vehicle-2	0.0537	0.0174	0.0711			7.11	27.3	35.71
Vehicle-3	0.0589	0.0252	0.0841			8.41	26.65	30.76
Ang II-1	0.2053	0.0494	0.2547
Ang II-3	0.2147	0.0583	0.273
Ang II-2	0.2056	0.0609	0.2665
shLONP1+Ang II-1	0.2396	0.0658	0.3054
shLONP1+AngII-2	0.3049	0.0522	0.3571
shLONP+AngII-3	0.2707	0.0369	0.3076
